# Supplementary material for: Knowledge and Attitudes about Contraindications and Precautions to Vaccination among Healthcare Professionals Working in Vaccination Clinics in Ningbo, China: A Cross-Sectional Survey
Source: Vaccines (Basel). 2024 Jun 6;12(6):632. doi: 10.3390/vaccines12060632 (PMC11209173; doi:10.3390/vaccines12060632)
Supplement: Supplementary file 1 [file vaccines-12-00632-s001.zip]

Archive with 1 entries (1 files):
- vaccines-3022022-supplementary.pdf
